# Supplementary material for: Retinal microvasculature and macular–choroidal thickness in oral contraceptive users: an OCTA and OCT comparative study
Source: Int J Retina Vitreous. 2025 Nov 28;12:8. doi: 10.1186/s40942-025-00775-1 (PMC12781684; doi:10.1186/s40942-025-00775-1)
Supplement: Supplementary file 1 — Supplementary Material 1 [file 40942_2025_775_MOESM1_ESM.xlsx]

## Sheet: COC x POC x Control
	Supplementary Table 1. Detailed comparison of retinal microvascular parameters, FAZ metrics, and macular and choroidal thickness among combined oral contraceptive (COC) users, progestin-only contraceptive (POC) users, and controls.
	Parameter		COC (n=40)		POC (n=40)		Control (n=40)			COC x Control			POC x Control			COC x POC
			Mean	SD	Mean	SD	Mean	SD	p-value	Mean diff (95%CI)		p-adj	Mean diff (95%CI)		p-adj	Mean diff (95%CI)		p-adj
	FAZ	Area (mm²)	0.31	0.1	0.31	0.11	0.31	0.14	0.96	0,00 [-0,05; 0,05]		0.981	0,00 [-0,06; 0,06]		0.949	0,00 [-0,05; 0,05]		0.997
		Perimeter (mm)	2.66	0.43	2.58	0.34	2.69	0.53	0.49	-0,03 [-0,24; 0,18]		0.803	-0,11 [-0,31; 0,09]		0.25	0,08 [-0,09; 0,25]		0.541
		Circularity Index	0.55	0.11	0.57	0.1	0.53	0.14	0.264	0,02 [-0,04; 0,08]		0.776	0,04 [-0,01; 0,09]		0.236	-0,02 [-0,07; 0,03]		0.607
	VD - SCP (%)	Total (3x3)	38.7	3.2	38.7	2.16	38.9	1.69	0.661	-0,20 [-1,34; 0,94]		0.683	-0,20 [-1,06; 0,66]		0.999	0,00 [-1,22; 1,22]		0.742
		Superior	39.6	2.72	39.5	2.58	39.9	1.43	0.884	-0,30 [-1,27; 0,67]		0.874	-0,40 [-1,33; 0,53]		0.963	0,10 [-1,08; 1,28]		0.97
		Inferior	37.6	3.8	37.8	2.67	38.1	2.33	0.919	-0,50 [-1,90; 0,90]		0.995	-0,30 [-1,42; 0,82]		0.965	-0,20 [-1,66; 1,26]		0.906
		Fovea (center)	18.3	4.19	17.6	3.76	18.2	5.54	0.808	0,10 [-2,09; 2,29]		0.998	-0,60 [-2,71; 1,51]		0.853	0,70 [-1,07; 2,47]		0.825
		Parafovea (inner)	40	3.64	40.3	2.38	40.4	1.47	0.666	-0,40 [-1,64; 0,84]		0.665	-0,10 [-0,98; 0,78]		0.787	-0,30 [-1,67; 1,07]		0.98
		Nasal	39.9	3.53	40.3	2.03	40.1	1.48	0.428	-0,20 [-1,40; 1,00]		0.498	0,20 [-0,59; 0,99]		0.501	-0,40 [-1,68; 0,88]		0.993
		Temporal	39.4	5.03	39.8	2.67	39.9	1.82	0.572	-0,50 [-2,18; 1,18]		0.616	-0,10 [-1,12; 0,92]		0.736	-0,40 [-2,19; 1,39]		0.864
		Superior	41.2	2.65	41.5	1.95	41.6	1.53	0.962	-0,40 [-1,36; 0,56]		0.999	-0,10 [-0,88; 0,68]		0.952	-0,30 [-1,34; 0,74]		0.985
		Inferior	39.3	4.2	39.8	2.84	39.8	2.95	0.985	-0,50 [-2,12; 1,12]		0.988	0,00 [-1,29; 1,29]		0.997	-0,50 [-2,10; 1,10]		0.989
		Fovea + parafovea (full)	37.5	3.67	37.7	2.27	38	1.51	0.789	-0,50 [-1,75; 0,75]		0.827	-0,30 [-1,16; 0,56]		0.989	-0,20 [-1,56; 1,16]		0.825
	VD - DCP (%)	Total (3x3)	42.5	1.36	42.5	1.33	42.7	1.47	0.307	-0,20 [-0,83; 0,43]		0.396	-0,20 [-0,82; 0,42]		0.364	0,00 [-0,60; 0,60]		0.997
		Superior	43.1	1.17	42.7	1.9	43	1.03	0.495	0,10 [-0,39; 0,59]		0.95	-0,30 [-0,98; 0,38]		0.724	0,40 [-0,30; 1,10]		0.456
		Inferior	42	1.63	42	1.53	42.1	2.3	0.298	-0,10 [-0,99; 0,79]		0.345	-0,10 [-0,97; 0,77]		0.398	0,00 [-0,70; 0,70]		0.999
		Fovea (center)	31.6	4.46	31.8	3.1	31.8	5.09	0.879	-0,20 [-2,33; 1,93]		0.999	0,00 [-1,88; 1,88]		0.878	-0,20 [-1,91; 1,51]		0.92
		Parafovea (inner)	43.7	1.34	43.5	1.74	43.7	1.18	0.839	0,00 [-0,56; 0,56]		0.974	-0,20 [-0,86; 0,46]		0.931	0,20 [-0,49; 0,89]		0.826
		Nasal	43.8	1.17	44.4	2.03	44	1.08	0.408	-0,20 [-0,70; 0,30]		0.837	0,40 [-0,32; 1,12]		0.808	-0,60 [-1,34; 0,14]		0.337
		Temporal	43.6	2.3	43.9	0.87	43.7	1.32	0.761	-0,10 [-0,93; 0,73]		0.819	0,20 [-0,30; 0,70]		0.996	-0,30 [-1,07; 0,47]		0.779
		Superior	43.9	0.89	44	0.93	44	0.66	0.967	-0,10 [-0,45; 0,25]		0.999	0,00 [-0,36; 0,36]		0.974	-0,10 [-0,51; 0,31]		0.971
		Inferior	43.2	1.65	43.6	1.14	43.4	2.71	0.251	-0,20 [-1,20; 0,80]		0.236	0,20 [-0,73; 1,13]		0.967	-0,40 [-1,03; 0,23]		0.454
		Fovea + parafovea (full)	42.3	1.6	42.2	1.75	42.3	1.45	0.563	0,00 [-0,68; 0,68]		0.987	-0,10 [-0,82; 0,62]		0.733	0,10 [-0,65; 0,85]		0.536
	Macular thickness (µm)	Fovea	224.5	19	225.1	17.8	227.3	20.4	0.79	-2,80 [-11,58; 5,98]		0.792	-2,20 [-10,72; 6,32]		0.864	-0,60 [-8,80; 7,60]		0.99
		Parafovea
		Nasal	301.1	13.5	305.4	16.9	303.9	26.8	0.067	-2,80 [-12,25; 6,65]		0.097	1,50 [-8,47; 11,47]		0.916	-4,30 [-11,11; 2,51]		0.133
		Temporal	289.3	17.9	290.7	22	296	13.1	0.229	-6,70 [-13,68; 0,28]		0.236	-5,30 [-13,36; 2,76]		0.515	-1,40 [-10,33; 7,53]		0.724
		Superior	306.3	12.5	308.3	20.6	311.3	13.3	0.175	-5,00 [-10,75; 0,75]		0.137	-3,00 [-10,72; 4,72]		0.762	-2,00 [-9,58; 5,58]		0.552
		Inferior	299.8	14	305.3	14.7	305.1	16.3	0.067	-5,30 [-12,06; 1,46]		0.087	0,20 [-6,71; 7,11]		0.984	-5,50 [-11,89; 0,89]		0.141
		Perifovea
		Nasal	286.5	15.5	292.7	17.8	293.7	15.7	0.092	-7,20 [-14,14; -0,26]		0.132	-1,00 [-8,47; 6,47]		0.958	-6,20 [-13,63; 1,23]		0.16
		Temporal	260.3	18.1	258.3	13.8	263.3	13.5	0.391	-3,00 [-10,11; 4,11]		0.409	-5,00 [-11,08; 1,08]		0.534	2,00 [-5,16; 9,16]		0.98
		Superior	273.8	12.8	274.1	13.5	276.8	11.6	0.511	-3,00 [-8,44; 2,44]		0.542	-2,70 [-8,30; 2,90]		0.614	-0,30 [-6,16; 5,56]		0.993
		Inferior	265.5	14.9	266.4	12.9	269.5	15	0.429	-4,00 [-10,66; 2,66]		0.43	-3,10 [-9,33; 3,13]		0.602	-0,90 [-7,10; 5,30]		0.957
	Choroidal thickness (µm)	Choroidal	337.1	43	356.7	55.9	329.1	57.2	0.057	8,00 [-14,53; 30,53]		0.775	27,60 [2,42; 52,78]		0.053	-19,60 [-41,80; 2,60]		0.222
	Mean values, standard deviations (SD), mean differences, 95% confidence intervals (CI), global p-values, and adjusted p-values (p-adj) are presented. Global comparisons among combined oral contraceptive (COC) users, progestin-only contraceptive (POC) users, and controls were performed using one-way ANOVA for normally distributed variables with homogeneous variances, Welch ANOVA when variances wer…

## Sheet: COC time use
	Supplementary Table 2. Detailed comparison of retinal microvascular, FAZ, macular, and choroidal parameters according to the duration of combined oral contraceptive (COC) use (≤5 years vs >5 years) and controls.
	Parameter		COC < 5 (n=21)		COC > 5 (n=19)		Control (n=40)			COC ≤ 5 x Control			COC > 5 x Control			COC ≤ 5 x COC > 5
			Mean	SD	Mean	SD	Mean	SD	p-value	Mean diff (95%CI)		p-adj	Mean diff (95%CI)		p-adj	Mean diff (95%CI)		p-adj
	FAZ	Area (mm²)	0.31	0.1	0.31	0.12	0.31	0.14	0.999	0,00 [-0,07; 0,07]		0.953	0,00 [-0,07; 0,07]		0.999	0,00 [-0,07; 0,07]		0.89
		Perimeter (mm)	2.65	0.4	2.66	0.48	2.69	0.53	0.953	-0,04 [-0,30; 0,22]		0.957	-0,03 [-0,32; 0,26]		0.975	-0,01 [-0,29; 0,27]		0.998
		Circularity Index	0.55	0.12	0.54	0.11	0.53	0.14	0.781	0,02 [-0,05; 0,09]		0.765	0,01 [-0,06; 0,08]		0.947	0,01 [-0,06; 0,08]		0.946
	VD - SCP (%)	Total (3x3)	38.6	2.79	38.8	3.67	38.9	1.69	0.495	-0,30 [-1,45; 0,85]		0.962	-0,10 [-1,49; 1,29]		0.502	-0,20 [-2,27; 1,87]		0.627
		Superior	39.5	2.63	39.7	2.88	39.9	1.43	0.726	-0,40 [-1,44; 0,64]		0.998	-0,20 [-1,32; 0,92]		0.721	-0,20 [-1,96; 1,56]		0.808
		Inferior	37.6	3.11	37.7	4.53	38.1	2.33	0.76	-0,50 [-1,91; 0,91]		0.943	-0,40 [-2,18; 1,38]		0.87	-0,10 [-2,57; 2,37]		0.737
		Fovea (center)	17.9	4.43	18.6	3.99	18.2	5.54	0.9	-0,30 [-3,10; 2,50]		0.975	0,40 [-2,45; 3,25]		0.948	-0,70 [-3,41; 2,01]		0.892
		Parafovea (inner)	39.9	3.16	40	4.2	40.4	1.47	0.499	-0,50 [-1,68; 0,68]		0.955	-0,40 [-1,88; 1,08]		0.487	-0,10 [-2,46; 2,26]		0.678
		Nasal	39.9	3.44	39.9	3.73	40.1	1.48	0.511	-0,20 [-1,46; 1,06]		0.732	-0,20 [-1,55; 1,15]		0.517	0,00 [-2,29; 2,29]		0.974
		Temporal	39.7	3.26	39	6.54	39.9	1.82	0.526	-0,20 [-1,50; 1,10]		0.875	-0,90 [-3,12; 1,32]		0.542	0,70 [-2,56; 3,96]		0.729
		Superior	41.1	2.82	41.3	2.52	41.6	1.53	0.998	-0,50 [-1,61; 0,61]		0.989	-0,30 [-1,36; 0,76]		0.995	-0,20 [-1,92; 1,52]		0.992
		Inferior	39.2	3.72	39.5	4.77	39.8	2.95	0.483	-0,60 [-2,34; 1,14]		0.705	-0,30 [-2,32; 1,72]		0.82	-0,30 [-3,02; 2,42]		0.466
		Fovea + parafovea (full)	37.4	3.18	37.5	4.24	38	1.51	0.664	-0,60 [-1,80; 0,60]		0.99	-0,50 [-2,00; 1,00]		0.676	-0,10 [-2,48; 2,28]		0.737
	VD - DCP (%)	Total (3x3)	42.6	1.03	42.5	1.68	42.7	1.47	0.349	-0,10 [-0,82; 0,62]		0.34	-0,20 [-1,06; 0,66]		0.768	0,10 [-0,78; 0,98]		0.76
		Superior	43.1	0.94	43	1.4	43	1.03	0.947	0,10 [-0,44; 0,64]		0.95	0,00 [-0,65; 0,65]		0.981	0,10 [-0,66; 0,86]		0.985
		Inferior	42	1.3	42	1.96	42.1	2.3	0.309	-0,10 [-1,19; 0,99]		0.326	-0,10 [-1,33; 1,13]		0.691	0,00 [-1,06; 1,06]		0.712
		Fovea (center)	31.8	4.1	31.5	4.94	31.8	5.09	0.981	0,00 [-2,58; 2,58]		0.994	-0,30 [-3,11; 2,51]		0.99	0,30 [-2,60; 3,20]		0.983
		Parafovea (inner)	43.7	0.93	43.6	1.71	43.7	1.18	0.936	0,00 [-0,59; 0,59]		0.995	-0,10 [-0,86; 0,66]		0.884	0,10 [-0,77; 0,97]		0.996
		Nasal	43.9	0.84	43.8	1.47	44	1.09	0.775	-0,10 [-0,65; 0,45]		0.746	-0,20 [-0,88; 0,48]		0.983	0,10 [-0,66; 0,86]		0.918
		Temporal	43.9	0.89	43.4	3.23	43.7	1.31	0.794	0,20 [-0,44; 0,84]		0.96	-0,30 [-1,48; 0,88]		0.75	0,50 [-0,98; 1,98]		0.974
		Superior	43.9	0.8	44	0.99	44	0.66	0.716	-0,10 [-0,48; 0,28]		0.962	0,00 [-0,43; 0,43]		0.97	-0,10 [-0,67; 0,47]		0.877
		Inferior	43.1	1.7	43.4	1.62	43.4	2.71	0.191	-0,30 [-1,60; 1,00]		0.187	0,00 [-1,35; 1,35]		0.66	-0,30 [-1,37; 0,77]		0.635
		Fovea + parafovea (full)	42.4	1.18	42.3	2	42.3	1.45	0.973	0,10 [-0,64; 0,84]		0.999	0,00 [-0,92; 0,92]		0.966	0,10 [-0,94; 1,14]		0.99
	Macular thickness (µm)	Fovea	222.7	15.9	226.4	22.2	227.3	20.4	0.69	-4,60 [-14,84; 5,64]		0.672	-0,90 [-12,61; 10,81]		0.988	-3,70 [-15,97; 8,57]		0.825
		Parafovea
		Nasal	301.8	11.9	300.4	15.5	303.9	26.8	0.821	-2,10 [-14,43; 10,23]		0.16	-3,50 [-16,79; 9,79]		0.279	1,40 [-7,40; 10,20]		0.956
		Temporal	290.7	12.7	287.7	22.5	296	13.1	0.14	-5,30 [-12,29; 1,69]		0.226	-8,30 [-17,59; 0,99]		0.593	3,00 [-8,55; 14,55]		0.964
		Superior	307.1	13.4	305.3	11.6	311.3	13.3	0.207	-4,20 [-11,39; 2,99]		0.467	-6,00 [-13,13; 1,13]		0.226	1,80 [-6,26; 9,86]		0.891
		Inferior	300.2	12.4	299.4	15.9	305.1	16.3	0.313	-4,90 [-13,04; 3,24]		0.106	-5,70 [-14,72; 3,32]		0.343	0,80 [-8,28; 9,88]		0.929
		Perifovea
		Nasal	287.7	15.1	285.1	16.2	293.7	15.7	0.111	-6,00 [-14,36; 2,36]		0.341	-8,60 [-17,45; 0,25]		0.126	2,60 [-7,42; 12,62]		0.854
		Temporal	260.3	20	260.3	16.3	263.3	13.5	0.719	-3,00 [-11,63; 5,63]		0.383	-3,00 [-11,06; 5,06]		0.741	0,00 [-11,76; 11,76]		0.948
		Superior	274.4	14.4	273.1	11.2	276.8	11.6	0.526	-2,40 [-9,20; 4,40]		0.751	-3,70 [-10,10; 2,70]		0.535	1,30 [-7,02; 9,62]		0.943
		Inferior	267.3	14.9	263.5	14.9	269.5	15	0.359	-2,20 [-10,27; 5,87]		0.856	-6,00 [-14,35; 2,35]		0.325	3,80 [-5,75; 13,35]		0.945
	Choroidal thickness (µm)	Choroidal	330.4	39.9	344.5	46.2	329.1	57.2	0.535	1,30 [-26,73; 29,33]		0.995	15,40 [-14,71; 45,51]		0.525	-14,10 [-41,66; 13,46]		0.657
	Mean values, standard deviations (SD), mean differences, 95% confidence intervals (CI), global p-values, and adjusted p-values (p-adj) are provided for comparisons according to duration of combined oral contraceptive (COC) use (<5 years vs ≥5 years) and controls. Global comparisons were conducted using one-way ANOVA for normally distributed variables with homogeneous variances, Welch ANOVA when v…

## Sheet: POC time use
	Supplementary Table 3. Detailed comparison of retinal microvascular, FAZ, macular, and choroidal parameters according to the duration of progestin-only contraceptive (POC) use (≤2 years vs >2 years) and controls.
	Parameter		POC < 2 (n=25)		POC > 2 (n=15)		Control (n=40)			POC ≤ 2 x Control			POC > 2 x Control			POC ≤ 2 x POC > 2
			Mean	SD	Mean	SD	Mean	SD	p-value	Mean diff (95%CI)		p-adj	Mean diff (95%CI)		p-adj	Mean diff (95%CI)		p-adj
	FAZ	Area (mm²)	0.34	0.12	0.27	0.08	0.31	0.14	0.274	0,03 [-0,04; 0,10]		0.643	-0,04 [-0,12; 0,04]		0.791	0,07 [0,00; 0,14]		0.16
		Perimeter (mm)	2.66	0.34	2.45	0.31	2.69	0.53	0.077	-0,03 [-0,27; 0,21]		0.964	-0,24 [-0,53; 0,05]		0.105	0,21 [-0,01; 0,43]		0.122
		Circularity Index	0.58	0.1	0.55	0.09	0.53	0.14	0.209	0,05 [-0,01; 0,11]		0.181	0,02 [-0,06; 0,10]		0.794	0,03 [-0,03; 0,09]		0.708
	VD - SCP (%)	Total (3x3)	39.1	1.57	38.2	2.87	38.9	1.69	0.311	0,20 [-0,64; 1,04]		0.891	-0,70 [-1,96; 0,56]		0.833	0,90 [-0,52; 2,32]		0.756
		Superior	39.3	2.64	39.8	2.53	39.9	1.43	0.733	-0,60 [-1,61; 0,41]		0.994	-0,10 [-1,19; 0,99]		0.791	-0,50 [-2,22; 1,22]		0.705
		Inferior	38	2.52	37.4	2.96	38.1	2.33	0.823	-0,10 [-1,32; 1,12]		0.997	-0,70 [-2,23; 0,83]		0.817	0,60 [-1,18; 2,38]		0.863
		Fovea (center)	17.5	3.38	17.9	4.45	18.2	5.54	0.856	-0,70 [-3,16; 1,76]		0.844	-0,30 [-3,50; 2,90]		0.97	-0,40 [-2,92; 2,12]		0.975
		Parafovea (inner)	40.4	2.17	40.1	2.77	40.4	1.47	0.78	0,00 [-0,90; 0,90]		0.746	-0,30 [-1,45; 0,85]		0.959	0,30 [-1,29; 1,89]		0.982
		Nasal	40.8	1.19	39.3	2.72	40.1	1.48	0.033	0,70 [0,00; 1,40]		0.049	-0,80 [-1,95; 0,35]		0.516	1,50 [0,24; 2,76]		0.155
		Temporal	40.5	1.61	38.6	3.6	39.9	1.82	0.083	0,60 [-0,29; 1,49]		0.2	-1,30 [-2,77; 0,17]		0.618	1,90 [0,23; 3,57]		0.116
		Superior	41.9	1.38	40.8	2.56	41.6	1.53	0.303	0,30 [-0,45; 1,05]		0.659	-0,80 [-1,93; 0,33]		0.802	1,10 [-0,16; 2,36]		0.529
		Inferior	40.3	1.65	38.9	4.08	39.8	2.95	0.934	0,50 [-0,79; 1,79]		0.966	-0,90 [-2,90; 1,10]		0.977	1,40 [-0,45; 3,25]		0.94
		Fovea + parafovea (full)	37.8	1.95	37.5	2.8	38	1.51	0.734	-0,20 [-1,06; 0,66]		0.999	-0,50 [-1,68; 0,68]		0.972	0,30 [-1,22; 1,82]		0.999
	VD - DCP (%)	Total (3x3)	42.5	1.47	42.6	1.08	42.7	1.47	0.356	-0,20 [-0,95; 0,55]		0.303	-0,10 [-0,94; 0,74]		0.822	-0,10 [-0,99; 0,79]		0.935
		Superior	42.4	2.22	43.2	1.1	43	1.03	0.074	-0,60 [-1,41; 0,21]		0.21	0,20 [-0,44; 0,84]		0.665	-0,80 [-2,05; 0,45]		0.077
		Inferior	41.8	1.74	42.3	1.07	42.1	2.3	0.415	-0,30 [-1,37; 0,77]		0.436	0,20 [-1,04; 1,44]		0.688	-0,50 [-1,51; 0,51]		0.93
		Fovea (center)	31.3	3.12	32.5	3.04	31.8	5.09	0.365	-0,50 [-2,76; 1,76]		0.579	0,70 [-2,12; 3,52]		0.897	-1,20 [-3,24; 0,84]		0.307
		Parafovea (inner)	43.3	2.04	43.8	1.09	43.7	1.18	0.564	-0,40 [-1,20; 0,40]		0.696	0,10 [-0,60; 0,80]		0.905	-0,50 [-1,66; 0,66]		0.59
		Nasal	43.3	0.47	44.6	3.32	44	1.09	0.629	-0,70 [-1,16; -0,24]		0.654	0,60 [-0,58; 1,78]		0.999	-1,30 [-2,66; 0,06]		0.722
		Temporal	44	0.69	43.6	1.07	43.7	1.32	0.673	0,30 [-0,27; 0,87]		0.865	-0,10 [-0,86; 0,66]		0.847	0,40 [-0,16; 0,96]		0.669
		Superior	44.1	0.75	43.7	1.15	44	0.66	0.631	0,10 [-0,25; 0,45]		0.774	-0,30 [-0,80; 0,20]		0.856	0,40 [-0,21; 1,01]		0.678
		Inferior	43.6	0.92	43.6	1.48	43.4	2.71	0.442	0,20 [-0,92; 1,32]		0.646	0,20 [-1,29; 1,69]		0.723	0,00 [-0,77; 0,77]		0.52
		Fovea + parafovea (full)	41.9	2.05	42.4	1.05	42.3	1.45	0.578	-0,40 [-1,27; 0,47]		0.586	0,10 [-0,72; 0,92]		0.995	-0,50 [-1,66; 0,66]		0.722
	Macular thickness (µm)	Fovea	221.1	19.6	231.7	12.3	227.3	20.4	0.207	-6,20 [-16,44; 4,04]		0.41	4,40 [-6,90; 15,70]		0.721	-10,60 [-22,02; 0,82]		0.205
		Parafovea
		Nasal	302.3	19.1	310.4	11.3	303.9	26.8	0.478	-1,60 [-13,91; 10,71]		0.647	6,50 [-7,90; 20,90]		0.889	-8,10 [-19,11; 2,91]		0.477
		Temporal	287.7	25.7	295.7	13.3	296	13.1	0.416	-8,30 [-17,94; 1,34]		0.364	-0,30 [-8,29; 7,69]		0.965	-8,00 [-22,52; 6,52]		0.789
		Superior	305.2	23.7	313.4	13.3	311.3	13.3	0.515	-6,10 [-15,26; 3,06]		0.54	2,10 [-5,98; 10,18]		0.994	-8,20 [-21,75; 5,35]		0.644
		Inferior	303.1	15.8	309	12.5	305.1	16.3	0.659	-2,00 [-10,21; 6,21]		0.79	3,90 [-5,44; 13,24]		0.833	-5,90 [-15,60; 3,80]		0.739
		Perifovea
		Nasal	290	18.8	297.3	15.4	293.7	15.7	0.46	-3,70 [-12,33; 4,93]		0.681	3,60 [-5,89; 13,09]		0.807	-7,30 [-18,95; 4,35]		0.461
		Temporal	257.4	13.8	259.7	14.1	263.3	13.5	0.237	-5,90 [-12,84; 1,04]		0.219	-3,60 [-11,90; 4,70]		0.676	-2,30 [-11,50; 6,90]		0.857
		Superior	274.8	13.8	272.9	13.5	276.8	11.6	0.58	-2,00 [-8,36; 4,36]		0.814	-3,90 [-11,27; 3,47]		0.578	1,90 [-7,15; 10,95]		0.894
		Inferior	265.2	13.3	268.3	12.4	269.5	15	0.496	-4,30 [-11,62; 3,02]		0.467	-1,20 [-9,92; 7,52]		0.961	-3,10 [-11,68; 5,48]		0.779
	Choroidal thickness (µm)	Choroidal	349.6	47.6	368.5	67.6	329.1	57.2	0.058	20,50 [-6,88; 47,88]		0.402	39,40 [2,89; 75,91]		0.065	-18,90 [-55,80; 18,00]		0.38
	Mean values, standard deviations (SD), mean differences, 95% confidence intervals (CI), global p-values, and adjusted p-values (p-adj) are provided for comparisons according to duration of progestin-only contraceptive (POC) use (<2 years vs ≥2 years) and controls. Global comparisons were conducted using one-way ANOVA for normally distributed variables with homogeneous variances, Welch ANOVA when …
